# Supplementary material for: Pain and haemorrhage are the most common reasons for emergency department use and hospital admission in adults following ambulatory surgery: results of a population-based cohort study
Source: Perioper Med (Lond). 2020 Aug 19;9:25. doi: 10.1186/s13741-020-00155-3 (PMC7436986; doi:10.1186/s13741-020-00155-3)
Supplement: Supplementary file 1 — Additional file 1. Canadian Classification of Health Interventions codes for day surgery procedures [file 13741_2020_155_MOESM1_ESM.zip]

Archive with 1 entries (1 files):
- Additional file 1.docx
